# Supplementary material for: Acceptance and compliance with micronutrient powder (MNP) among children aged 6–23 months in northern Nigeria
Source: PLOS Glob Public Health. 2022 Oct 17;2(10):e0000961. doi: 10.1371/journal.pgph.0000961 (PMC10022258; doi:10.1371/journal.pgph.0000961)
Supplement: S1 Dataset — (ZIP) [file pgph.0000961.s008.zip]

Archive with 3 entries (3 files):
- S8_Dataset/Direct Observations.zip
- S8_Dataset/In-depth Interviews.zip
- S8_Dataset/Spot Checks.zip
